# Supplementary material for: Global Perspectives on Rabies Control and Elimination: A Scoping Review of Dog Owners’ Knowledge, Attitudes, and Practices
Source: Pathogens. 2025 Jul 23;14(8):728. doi: 10.3390/pathogens14080728 (PMC12389161; doi:10.3390/pathogens14080728)
Supplement: Supplementary file 1 [file pathogens-14-00728-s001.zip]

Archive with 1 entries (1 files):
- pathogens-3735708-supplementary.pdf
